# Supplementary material for: Identification of a GA-Related Cis-Element Regulating Male Peduncle Elongation in Papaya
Source: Plants (Basel). 2026 Jan 9;15(2):209. doi: 10.3390/plants15020209 (PMC12845159; doi:10.3390/plants15020209)
Supplement: Supplementary file 1 [file plants-15-00209-s001.zip]

Archive with 1 entries (1 files):
- plants-4016105-supplementary.pdf
